# Supplementary material for: Assessing facilitating conditions and barriers for innovation implementation in Canadian long-term care homes: a research protocol
Source: Implement Sci Commun. 2022 Jun 11;3:61. doi: 10.1186/s43058-022-00312-3 (PMC9187889; doi:10.1186/s43058-022-00312-3)
Supplement: Supplementary file 1 — Additional file 1. [file 43058_2022_312_MOESM1_ESM.zip]

Archive with 2 entries (2 files):
- CMF-OR4KT_Eng-BMC.doc
- PE_mail.pdf
